# Supplementary material for: Structural Geometry Variation of 1,4-Naphthalene-Based Co-Polymers to Tune the Device Performance of PVK-Host-Based OLEDs
Source: Polymers (Basel). 2021 Aug 30;13(17):2914. doi: 10.3390/polym13172914 (PMC8434216; doi:10.3390/polym13172914)
Supplement: Supplementary file 1 [file polymers-13-02914-s001.zip]

Archive with 1 entries (1 files):
- polymers-1286857-supplementary.pdf
